# Supplementary material for: Polygenic Score for Body Mass Index Is Associated with Weight Loss and Lipid Outcomes After Metabolic and Bariatric Surgery
Source: Int J Mol Sci. 2025 Jul 29;26(15):7337. doi: 10.3390/ijms26157337 (PMC12347326; doi:10.3390/ijms26157337)
Supplement: Supplementary file 1 [file ijms-26-07337-s001.zip]

Archive with 1 entries (1 files):
- ijms-3709088-supplementary.pdf
